# Supplementary material for: Differential Strategies of Ectomycorrhizal Development between Suillus luteus and Pinus massoniana in Response to Nutrient Changes
Source: J Fungi (Basel). 2024 Aug 19;10(8):587. doi: 10.3390/jof10080587 (PMC11355094; doi:10.3390/jof10080587)
Supplement: Supplementary file 1 [file jof-10-00587-s001.zip]

Archive with 5 entries (5 files):
- FigS1.tif
- FigS2.tif
- FigS3.tif
- FigS4.tif
- Supplementary Materials.pdf
